# Supplementary material for: Occupational disparities in common cancer screening participation among workers: a nationwide cross-sectional study in Japan
Source: J Occup Health. 2025 Sep 8;67(1):uiaf046. doi: 10.1093/joccuh/uiaf046 (PMC12445672; doi:10.1093/joccuh/uiaf046)
Supplement: Web_Material_uiaf046 [file web_material_uiaf046.zip]

Archive with 4 entries (4 files):
- Figure_s1.jpg
- Figure_s2.jpg
- Figure_s3.jpg
- Supplementary_material.docx
